# Supplementary material for: Microbial Fuel Cell Biosensor with Capillary Carbon Source Delivery for Real-Time Toxicity Detection
Source: Sensors (Basel). 2023 Aug 10;23(16):7065. doi: 10.3390/s23167065 (PMC10458999; doi:10.3390/s23167065)
Supplement: Supplementary file 1 [file sensors-23-07065-s001.zip]

Archive with 1 entries (1 files):
- sensors-2450083-supplementary.pdf
